# Supplementary material for: Variation in the Content of Bioactive Compounds in Infusions Prepared from Different Parts of Wild Polish Stinging Nettle (Urtica dioica L.)
Source: Molecules. 2022 Jun 30;27(13):4242. doi: 10.3390/molecules27134242 (PMC9268169; doi:10.3390/molecules27134242)
Supplement: Supplementary file 1 [file molecules-27-04242-s001.zip]

Archive with 1 entries (1 files):
- molecules-1782979-supplementary.pdf
